# Supplementary material for: Size-Controllable Nanosystem with Double Responsive for Deep Photodynamic Therapy
Source: Pharmaceutics. 2023 Mar 14;15(3):940. doi: 10.3390/pharmaceutics15030940 (PMC10056800; doi:10.3390/pharmaceutics15030940)
Supplement: Supplementary file 1 [file pharmaceutics-15-00940-s001.zip]

Archive with 1 entries (1 files):
- pharmaceutics-2202444-supplementary.pdf
